# Supplementary material for: Deep learning for the prediction of clinical outcomes in internet-delivered CBT for depression and anxiety
Source: PLoS One. 2023 Nov 27;18(11):e0272685. doi: 10.1371/journal.pone.0272685 (PMC10681250; doi:10.1371/journal.pone.0272685)
Supplement: S1 Dataset — These data sets correspond to the results shown in Fig 3 (per-step predictive accuracy). (ZIP) [file pone.0272685.s006.zip]

Archive with 2 entries (2 files):
- S6 dataset phq.csv
- S6 dataset gad.csv
