# Supplementary material for: Deep learning for the prediction of clinical outcomes in internet-delivered CBT for depression and anxiety
Source: PLoS One. 2023 Nov 27;18(11):e0272685. doi: 10.1371/journal.pone.0272685 (PMC10681250; doi:10.1371/journal.pone.0272685)
Supplement: S1 Dataset — These data sets correspond to the results shown in Fig 3 (per-step predictive accuracy). (ZIP) [file pone.0272685.s006.zip › S6 dataset phq.csv]

	model	per_step_accuracy
0	rnn_phq_q	[73.92416323807406, 84.53241409985544, 88.4760189883778, 92.06531079919795, 91.89542483660131, 93.85964912280701, 97.3568281938326, 98.14814814814815, 98.14814814814815, 98.14814814814815]
1	rnn_phq_eq	[74.74702546424997, 84.41009674191038, 88.4596496971681, 92.0080206244629, 91.56862745098039, 93.56725146198829, 95.15418502202643, 94.44444444444444, 94.44444444444444, 94.44444444444444]
2	rnn_phq_iq	[73.92416323807406, 84.32113866340487, 88.4596496971681, 92.23718132340304, 91.43790849673202, 93.42105263157895, 95.59471365638767, 98.14814814814815, 98.14814814814815, 98.14814814814815]
3	rnn_phq_e	[73.92416323807406, 73.93528299788724, 69.42216402029791, 65.99828129475796, 64.2483660130719, 59.94152046783626, 59.471365638766514, 55.55555555555556, 55.55555555555556, 55.55555555555556]
4	logr	[69.04890424268596, 78.84054841843894, 80.56796886262073, 82.26964112512124, 84.39716312056737, 87.46606334841628, 86.91244239631337, 86.71454219030521, 85.08474576271186, 55.24475524475524]
5	rf	[69.63186872503509, 79.7905646118968, 80.97160155686896, 81.9980601357905, 82.97872340425532, 83.39366515837105, 81.84331797235022, 79.35368043087972, 80.0, 81.81818181818183]
6	gbm	[69.63186872503509, 79.82295152758286, 81.86535966556147, 82.89039767216295, 84.08510638297872, 86.10859728506787, 83.41013824884793, 82.2262118491921, 80.0, 81.11888111888112]
7	ema	[73.92416323807406, 80.19570777271211, 84.35095760353578, 87.59667716986537, 87.7124183006536, 89.18128654970761, 90.7488986784141, 90.74074074074075, 90.74074074074075, 90.74074074074075]
