# Supplementary material for: Deep learning for the prediction of clinical outcomes in internet-delivered CBT for depression and anxiety
Source: PLoS One. 2023 Nov 27;18(11):e0272685. doi: 10.1371/journal.pone.0272685 (PMC10681250; doi:10.1371/journal.pone.0272685)
Supplement: S1 Dataset — These data sets correspond to the results shown in Fig 3 (per-step predictive accuracy). (ZIP) [file pone.0272685.s006.zip › S6 dataset gad.csv]

	model	per_step_accuracy
0	rnn_gad_q	[62.66233766233766, 81.08225108225108, 86.8370607028754, 91.08440469536053, 91.95402298850574, 93.01994301994301, 94.87179487179486, 96.42857142857143, 100.0, 0.0]
1	rnn_gad_eq	[66.37445887445888, 81.25541125541126, 86.629392971246, 90.66517607602013, 91.63473818646233, 91.73789173789174, 92.3076923076923, 91.07142857142857, 88.88888888888889, 88.88888888888889]
2	rnn_gad_iq	[62.38095238095238, 81.1038961038961, 86.86900958466454, 91.02850754611515, 92.20945083014048, 93.16239316239316, 94.44444444444444, 96.42857142857143, 100.0, 100.0]
3	rnn_gad_e	[63.095238095238095, 62.75974025974026, 59.04153354632587, 57.60201229737283, 55.427841634738186, 54.41595441595442, 61.53846153846154, 55.35714285714286, 77.77777777777779, 77.77777777777779]
4	logr	[68.14207060347618, 78.32235776746195, 80.45264523569267, 82.15324927255092, 84.0, 86.42533936651584, 86.45161290322581, 85.63734290843806, 82.37288135593221, 71.32867132867133]
5	rf	[69.63186872503509, 79.80136025045881, 80.68329248954879, 82.38603297769156, 82.5531914893617, 82.85067873303169, 80.36866359447005, 77.91741472172352, 77.96610169491525, 79.02097902097903]
6	gbm	[69.63186872503509, 79.82295152758286, 81.69237422516939, 83.22017458777886, 83.88652482269504, 84.97737556561086, 81.93548387096774, 80.25134649910234, 76.61016949152543, 76.22377622377621]
7	ema	[75.68181818181819, 81.2012987012987, 85.07987220447284, 88.62493012856343, 89.65517241379311, 91.73789173789174, 90.17094017094017, 92.85714285714286, 100.0, 100.0]
